# Supplementary material for: Ferroptosis‐related gene NOX4, CHAC1 and HIF1A are valid biomarkers for stomach adenocarcinoma
Source: J Cell Mol Med. 2022 Jan 13;26(4):1183–93. doi: 10.1111/jcmm.17171 (PMC8831942; doi:10.1111/jcmm.17171)
Supplement: Supplementary file 1 — Table S1 [file JCMM-26-1183-s001.xlsx]

## Sheet: Sheet1
SAMPLE ID	NOX4	CHAC1	HIF1A		SAMPLE ID	NOX4	CHAC1	HIF1A
WP1N	5.17494	65.6056	90.5464		WP1T	4.69934	10.6491	12.9241
WP5N	1.13796	10.3876	14.6851		WP5T	1.31318	10.392	16.6116
WP6N	3.5728	11.0294	12.2598		WP6T	2.81944	10.4445	21.1162
WP15N	6.62579	25.4494	16.3173		WP15T	8.85038	12.4221	35.2195
WP17N	1.82313	10.6062	14.6209		WP17T	9.12036	13.0084	15.1864
WP21N	2.9886	10.7287	9.29637		WP21T	9.43	11.0578	12.3615
WP26N	6.77464	11.575	17.4807		WP26T	17.1964	16.3309	36.6834
WP31N	5.44417	8.69325	4.37798		WP31T	3.27176	9.68647	13.4309
WP32N	4.7721	12.8141	37.9339		WP32T	2.47772	21.3498	19.3223
WP33N	5.40377	9.90099	21.0911		WP33T	2.23551	11.3929	9.22232
WP35N	2.58865	12.7707	11.7129		WP35T	9.05746	10.7901	15.9538
WP38N	5.90514	19.9963	24.4184		WP38T	8.70874	12.3122	16.802
WP41N	10.4837	18.4571	31.7757		WP41T	26.2145	14.1263	26.0546
WP45N	10.5576	14.0676	58.9647		WP45T	10.0925	13.8057	21.2899
WP48N	1.49147	10.0284	14.2563		WP48T	3.10559	9.8554	13.3343
WP50N	2.67783	9.22929	13.4761		WP50T	2.36868	9.42906	13.618
WP57N	3.56275	27.4141	34.8961		WP57T	3.22791	9.42906	13.157
WP58N	8.49595	31.1581	41.573		WP58T	12.2517	12.57	9.95581
WP62N	3.51745	10.4666	14.6009		WP62T	12.3376	13.6596	22.5346
WP63N	5.09278	10.43	12.9312		WP63T	19.1526	10.979	14.0325
WP68N	3.71364	10.9997	10.1716		WP68T	9.77934	13.6561	11.6881
WP79N	25.0296	19.8471	13.153		WP79T	12.7704	17.8911	38.8867
WP80N	2.4248	35.0481	17.9918		WP80T	9.26999	10.3928	15.8736
WP84N	3.53387	14.9716	79.0556		WP84T	9.24873	12.0988	12.8977
WP86N	3.56645	9.49069	9.21403		WP86T	30.4289	40.2472	20.2626
WP90N	15.4693	14.2049	57.3421		WP90T	9.13772	12.4614	16.6519
WP91N	16.1631	13.6696	12.993		WP91T	11.23	12.94	15.2388
WP102N	21.0722	19.7278	26.6539		WP102T	9.16649	14.9282	18.5851
WP107N	11.4416	7.01465	14.0574		WP107T	9.61228	8.91134	13.1493
WP112N	25.5567	43.5263	14.8796		WP112T	10.0875	9.2271	11.4775
WP122N	5.15302	12.4267	15.2827		WP122T	36.863	19.1774	19.931
WP234N	11.4052	12.3765	7.74869		WP234T	9.60384	10.62	49.0631
WP236N	10.2561	11.6511	21.3002		WP236T	11.9048	13.2664	19.7706
WP238N	8.09153	18.4734	20.1594		WP238T	26.4418	9.75336	16.2164
WP239N	11.5449	14.5344	11.0289		WP239T	43.8871	9.84972	54.1126
WP241N	13.5667	22.7654	15.3304		WP241T	9.61386	11.0447	27.434
WP243N	7.93204	53.4186	11.5453		WP243T	9.55866	11.4548	13.9136
WP249N	15.8962	20.6064	11.9153		WP249T	24.8969	9.63427	9.69509
WP250N	6.36432	13.5691	14.4168		WP250T	57.6744	12.2768	13.0255
WP251N	16.7301	27.1931	32.4283		WP251T	54.4915	14.4006	26.9598
WP253N	6.78561	13.7613	11.5105		WP253T	8.62965	12.9296	10.8604
WP259N	14.9471	33.8848	21.824		WP256T	18.1234	12.9651	29.8943
WP268N	6.88722	14.8904	17.3117		WP259T	9.3293	12.3165	13.396
WP270N	9.79926	27.5442	11.3612		WP270T	10.5319	14.8592	15.196
WP353N	8.75921	18.3701	18.3141		WP353T	9.09229	15.2848	15.8053
WP351N	17.054	24.713	9.56921		WP351T	10.9191	16.2211	12.6156
WP349N	30.0841	74.3938	16.1279		WP349T	31.2505	26.4619	20.8946
WP348N	7.90611	16.6411	15.747		WP348T	17.3913	15.4195	19.7392
WP345N	21.5115	16.8658	23.7237		WP345T	43.0479	17.2207	24.0839
WP342N	7.05811	16.5966	19.976		WP342T	35.2924	22.7533	75.4098
WP13N	22.2798	20.0519	8.92512		WP13T	8.60018	11.8843	59.9281
